# Supplementary material for: Topographic Relationships among Deep Optic Nerve Head Parameters in Patients with Primary Open-Angle Glaucoma
Source: J Clin Med. 2022 Feb 27;11(5):1320. doi: 10.3390/jcm11051320 (PMC8910857; doi:10.3390/jcm11051320)
Supplement: Supplementary file 1 [file jcm-11-01320-s001.zip]

Archive with 1 entries (1 files):
- jcm-1556536-supplementary.pdf
